# Supplementary material for: Rubicon prevents autophagic degradation of GATA4 to promote Sertoli cell function
Source: PLoS Genet. 2021 Aug 5;17(8):e1009688. doi: 10.1371/journal.pgen.1009688 (PMC8341604; doi:10.1371/journal.pgen.1009688)
Supplement: S1 Table — (XLSX) [file pgen.1009688.s006.xlsx]

## Sheet: Sheet1
Gene	Direction	Sequence
Ar	Forward	TGGCGGTCCTTCACTAATGTC
Ar	Reverse	TTGAAAACCAAGTCAGGTGCAA
Cyp19a1	Forward	GAGAGGAGACACTCATTATCAGC
Cyp19a1	Reverse	CAAAGGCTCGGGTTGTTG
Dax1	Forward	CTCAAGGATCCACAGGTGG
Dax1	Reverse	GGGCCAACTCAAGCATGAG
Fgf9	Forward	GAGGCAGCTGTACTGCAG
Fgf9	Reverse	CACACCGCGAATGCTGAC
Gata4	Forward	GGGCCAACCCTGGAAGAC
Gata4	Reverse	GACACACTCTCTGCCTTCTGAGAA
Gdnf	Forward	CTGACTTGGGTTTGGGCTATG
Gdnf	Reverse	AACCGCTGCAATATCGAAAGA
Hsd3b1	Forward	GTTGGTGCAGGAGAAAGAAC
Hsd3b1	Reverse	GTGGATGACAACAGAGATGC
Hsd17b3	Forward	GGCATCGGGAAAGCCTATTC
Hsd17b3	Reverse	CTTCACACAGCTTCCAGTGG
Lhx9	Forward	CTTCAATGGCACTGGCACC
Lhx9	Reverse	GTGGATAAGGCTGCTGGTC
Sf1	Forward	CAGCCTCCTCTGCAGAATGG
Sf1	Reverse	CGTGCCCAGTCGACAATG
Sox9	Forward	CGGCTCCAGCAAGAACAAG
Sox9	Reverse	GCGCCCACACCATGAAG
Wt1	Forward	CCCGGTCCGACCATCTG
Wt1	Reverse	GGGCTTTTCACTTGTTTTACCTGTA
Nanog	Forward	CACAGTTTGCCTAGTTCTGAGG
Nanog	Reverse	GCAAGAATAGTTCTCGGGATGAA
Cyp17a1	Forward	CAGAGAAGTGCTCGTGAAGAAG
Cyp17a1	Reverse	AGGAGCTACTACTATCCGCAAA
Dmrt1	Forward	GACCCCGCCTACTACAGCA
Dmrt1	Reverse	GTCTGAGCAGGCACGTAAGG
Amh	Forward	CCACACCTCTCTCCACTGGTA
Amh	Reverse	GGCACAAAGGTTCAGGGGG
Amhr2	Forward	CCCTCTGCCCTCTGGGCCTT
Amhr2	Reverse	ACTGGCCATCCTGCCAACGC
Cyp11a1	Forward	CACCAGTATTATCAGAGGCCC
Cyp11a1	Reverse	GATGAAGTCCTGAGCTACACC
Gsta3	Forward	TGGCGGGGAAGCCAGTCCTT
Gsta3	Reverse	ACCTTGCCAGGTCATCCCGAGT
Inha	Forward	CGAACTTGTCCGGGAGCTCGT
Inha	Reverse	TGGCTGGTCCTCACAGGTGGC
Inhb	Forward	GAGCGCGTCTCCGAGATCATCA
Inhb	Reverse	CGTACCTTCCTCCTGCTGCCCTT
Fshr	Forward	GGGATCTGGATGTCATCACT
Fshr	Reverse	GGAGAACACATCTGCCTCTA
Dhh	Forward	GGCGCAGACCGCCTGATG
Dhh	Reverse	AAGGCACGGCCTTCGTAGTGG
Pdgfra	Forward	CAAACCCTGAGACCACAATGG
Pdgfra	Reverse	TGATGCCCACATAGCCTTCAT
Srd5a1	Forward	TCTGATCCACTACGTGCAAAG
Srd5a1	Reverse	TCAAGTATCGGCTCTGCAAG
Star	Forward	CAACTGGAAGCAACACTCTA
Star	Reverse	CCTTGACATTTGGGTTCCAC
Stra8	Forward	GAAGGTGCATGGTTCACCGTGG
Stra8	Reverse	GCTCGATGGCGGGCCTCTG
Ccl9	Forward	ACAACTGCTCTTGGAATCTGG
Ccl9	Reverse	AGTCTTGAAAGCCCATGTGAA
Fgf2	Forward	GCGACCCACACGTCAAACTA
Fgf2	Reverse	CCGTCCATCTTCCTTCATAGC
Cxcl12	Forward	TGCATCAGTGACGGTAAACCA
Cxcl12	Reverse	TTCTTCAGCCGTGCAACAATC
Ccl3	Forward	TGTACCATGACACTCTGCAAC
Ccl3	Reverse	CAACGATGAATTGGCGTGGAA
Cxcr4	Forward	GAGGCCAAGGAAACTGCTG
Cxcr4	Reverse	GCGGTCACAGATGTACCTGTC
Ccr1	Forward	CTCATGCAGCATAGGAGGCTT
Ccr1	Reverse	ACATGGCATCACCAAAAATCCA
Xcl1	Forward	TTTGTCACCAAACGAGGACTAAA
Xcl1	Reverse	CCAGTCAGGGTTATCGCTGTG
Ccrl2	Forward	CCCCGGACGATGAATATGATG
Ccrl2	Reverse	CACCAAGATAAACACCGCCAG
Zo-1	Forward	GCACCATGCCTAAAGCTGTC
Zo-1	Reverse	ACTCAACACACCACCATTGC
Claudin-11	Forward	TGGTGGACATCCTCATCCTT
Claudin-11	Reverse	GCCAGCAGAATAAGGAGCAC
Plzf	Forward	CTCCGTAAGCGTCCCCTCTGC
Plzf	Reverse	GGTGCAGGCTAGCACCGTCC
Mvh	Forward	TGTGGTCATATATGGAGGAAC
Mvh	Reverse	ATCCAACATTCGATCAGCTTC
Actb	Forward	CTGGCTCCTAGCACCATGAAGAT
Actb	Reverse	GGTGGACAGTGAGGCCAGGAT
