# Supplementary material for: Rubicon prevents autophagic degradation of GATA4 to promote Sertoli cell function
Source: PLoS Genet. 2021 Aug 5;17(8):e1009688. doi: 10.1371/journal.pgen.1009688 (PMC8341604; doi:10.1371/journal.pgen.1009688)
Supplement: S2 Table — (XLSX) [file pgen.1009688.s007.xlsx]

## Sheet: Fig 1A
	Testis Weight (g)
	WT	KO
	0.11	0.084
	0.113	0.092
	0.109	0.104
	0.114	0.101
	0.11	0.092
	0.11	0.094
	0.114	0.1
	0.107	0.107
	0.114
	0.106

## Sheet: Fig 1C
	Defective tubules (%)
	WT	KO
	0.990099	5.74163
	0.47619	26.1628
	1.40187	4.5977
	0	5
	0	9.42029

## Sheet: Fig 1E
	TUNEL-positive cells/100 tubules
	WT	KO
	15.6977	39.8601
	16.2679	69.8718
	20	35.7143

## Sheet: Fig 1F
		VAP (μm/sec)
		WT								KO
		#1	#2	#3	#4	#5	#6	#7	#8	#1	#2	#3	#4	#5	#6	#7	#8	#9
Time	10 min	112.3	117.3	135.7	132.3	120.8	107.5	124	115.1	118.1	111.2	85.8	123.8	119.6	121.9	121.6	121.1	98.9
	120 min	117.7	116.9	122.1	125.1	130	122.4	127.1	122.5	111.8	99.3	0	109	95.3	108.4	114.3	96.7	112.4

## Sheet: Fig 1G
		VCL (μm/sec)
		WT								KO
		#1	#2	#3	#4	#5	#6	#7	#8	#1	#2	#3	#4	#5	#6	#7	#8	#9
Time	10 min	182	180.7	193.9	191.1	183.1	165.6	181.4	177.2	156	151.1	127.9	162.6	153.9	159.8	163.2	158.6	146.3
	120 min	179.3	184.6	178.2	182.5	185.9	175.4	181.1	186.5	153.2	140.4	0	150	126.2	142.9	177.7	133.3	158

## Sheet: Fig 1H
		VSL (μm/sec)
		WT								KO
		#1	#2	#3	#4	#5	#6	#7	#8	#1	#2	#3	#4	#5	#6	#7	#8	#9
Time	10 min	97.2	102.7	123.5	119.1	104.2	92.6	108.7	97.5	107.2	102.3	80.4	114.7	110.1	109.9	110.3	109.8	86
	120 min	102.9	96.3	105.5	109.4	113.2	104.5	112.8	103.9	92.3	76.2	0	91	79.1	92.9	90	79.3	93.8

## Sheet: Fig 1I
	Number of pups/litter
	WT	KO
	9	10
	8	2
	11	9
	9	8
	9	9
	8	4
	8	9
	9	3
	10	7
	8	4
	10	2
	8	2
	11	6
	10	6
	10	5
	6	6
	12	7
	9	8
	7	8
	9	7
	6	10
	10	8
	7	6
	5	5
	6	8
	7	6
	7	6
	3	6
		10
		9
		9
		10

## Sheet: Fig 1J
	Number of litters/male mouse
	WT	KO
	2	5
	7	6
	7	6
	6	8
	6	7

## Sheet: Fig 2E
	Tubules with spermatogenesis (%)
	WT	KO
	6.81818	26.6667
	0	0
	6.45161	30.5556
	32.3529	35.7143
	28.5714	0
	0	34.6154
	0	18.5185
	0	28.2051

## Sheet: Fig 3A
		Relative mRNA levels
		WT								KO
		#1	#2	#3	#4	#5	#6	#7	#8	#1	#2	#3	#4	#5	#6
Gene	Gdnf	1.07586	1.35112	1.10289	0.780568	0.823981	1.04113	0.743753	1.08069	0.919113	0.775003	0.630544	0.738797	0.815883	0.549607
	Sox9	1.10718	1.16913	0.972746	0.708029	0.818834	1.16644	0.618394	1.43926	0.767578	0.799164	0.738002	0.64764	0.862665	0.481285
	Wt1	1.10763	1.09057	0.980541	0.914108	0.936664	1.05805	0.85823	1.05421	0.854083	0.940109	0.821697	0.828781	0.913465	0.63207
	Amh	0.957121	0.878123	0.868312	0.801837	1.34611	1.015	0.957634	1.17587	0.823481	0.860372	0.881828	0.655817	0.745162	0.436262
	Amhr2	1.13422	0.921857	0.929399	0.893858	1.19576	1.11207	0.846091	0.96675	0.886814	1.00557	0.843765	0.802253	0.939746	0.640282

[truncated: 42 more sheets: Fig 3B, Fig 3D, Fig 3E, Fig 3F, Fig 3H, Fig 3J, Fig 4B, Fig 4D, Fig 4E, Fig 4G, Fig 5B, Fig 5D, Fig 5E, Fig 5G, Fig 5I, Fig 6B, Fig 6C, Fig 6D, Fig 6F, Fig 6G …]
